# Supplementary material for: Xanthomicrol Activity in Cancer HeLa Cells: Comparison with Other Natural Methoxylated Flavones
Source: Molecules. 2023 Jan 5;28(2):558. doi: 10.3390/molecules28020558 (PMC9864045; doi:10.3390/molecules28020558)
Supplement: Supplementary file 1 [file molecules-28-00558-s001.zip]

Archive with 1 entries (1 files):
- molecules-2111349-supplementary.pdf
